# Supplementary material for: Capacity configuration optimization of electricity heat hydrogen regional integrated energy system considering supply-demand uncertainties
Source: PLoS One. 2025 Apr 24;20(4):e0320250. doi: 10.1371/journal.pone.0320250 (PMC12021234; doi:10.1371/journal.pone.0320250)
Supplement: S1 Data — (XLSX) [file pone.0320250.s001.xlsx]

## Sheet: Wind power raw data
Wind power output/104kW	Per unit value
4803.44	0.4095
4202.17	0.358241
3526.1	0.300606
2911.88	0.248242
2491.3	0.212387
2225.19	0.1897
2069.75	0.176449
1796.17	0.153127
1435.13	0.122347
1372.05	0.116969
1522.74	0.129816
1371.06	0.116885
1001.08	0.0853435
804.972	0.068625
601.257	0.051258
402.287	0.0342955
282.946	0.0241215
551.044	0.0469773
1108.11	0.0944682
1906.64	0.162544
2615.01	0.222934
2491.03	0.212364
2597.57	0.221447
2697.74	0.229987
2801.75	0.238853
2660.96	0.22685
2698.44	0.230046
2392.63	0.203975
1915.48	0.163298
1570.84	0.133917
1209.06	0.103074
731.196	0.0623355
1290.15	0.109987
2684.79	0.228882
4332.31	0.369336
4696.09	0.400349
4548.11	0.387733
4148.23	0.353643
3823.26	0.325939
3329.86	0.283875
2906.57	0.247789
2577.69	0.219752
2658.72	0.22666
2624.14	0.223712
2515.86	0.214481
2605.75	0.222144
3281.77	0.279776
4120.31	0.351263
4351.94	0.371009
4207.54	0.358699
4472.83	0.381315
4175.67	0.355982
3763.02	0.320803
3884.81	0.331185
4030.93	0.343642
4162.26	0.354839
4097.14	0.349287
5067.42	0.432006
4725.63	0.402867
4714.44	0.401913
4618.95	0.393772
4504.98	0.384056
4734.92	0.403659
4554.08	0.388242
4171.73	0.355646
3082.61	0.262797
2680.77	0.22854
2710.79	0.231099
3310.45	0.28222
3721.04	0.317224
3706.19	0.315958
3332.29	0.284082
3438.98	0.293178
3639.51	0.310273
3608.67	0.307645
3377.36	0.287925
2766.68	0.235863
2260.64	0.192723
2043.57	0.174218
1639.41	0.139762
1231.35	0.104974
949.769	0.0809692
1039.17	0.0885906
1198.76	0.102196
1367.67	0.116596
1283.58	0.109427
1309.26	0.111616
1274.73	0.108673
1325.93	0.113038
2032.21	0.173249
3185.55	0.271573
3896.84	0.332212
4371.04	0.372637
4719.85	0.402374
4706.27	0.401217
4666.41	0.397818
4834.23	0.412125
4922.02	0.41961
4838.14	0.412458
4531.62	0.386327
4205.98	0.358566
3679.91	0.313718
3166.34	0.269935
2918.74	0.248827
2192.01	0.186872
1295	0.110401
1467.94	0.125144
1085.45	0.0925365
806.704	0.0687727
554.917	0.0473075
458.73	0.0391074
376.023	0.0320566
372.204	0.0317309
407.548	0.0347441
668.954	0.0570293
981.853	0.0837044
839.39	0.0715593
1140.58	0.0972364
1481.26	0.12628
1789.85	0.152587
1917.54	0.163473
2005.07	0.170936
2160.73	0.184205
2414.7	0.205857
2787.02	0.237598
2933.91	0.25012
2929.15	0.249714
2782.87	0.237244
2470.93	0.21065
1838.02	0.156694
1768.84	0.150796
2172.43	0.185203
2252.02	0.191988
2182.74	0.186082
2275.03	0.19395
2225.23	0.189704
1848.28	0.157569
1664.18	0.141874
1823.78	0.15548
1974.11	0.168296
1830.99	0.156095
1724.17	0.146988
1369.84	0.116781
1266.08	0.107935
1128.82	0.0962339
1125.45	0.0959459
1249.47	0.106519
1368.5	0.116666
1920.43	0.16372
2520.51	0.214877
3103.12	0.264545
3554.09	0.302991
2916.53	0.248639
2239.37	0.190909
2241.2	0.191065
2952.63	0.251716
2902.53	0.247445
2559.42	0.218195
2187.77	0.18651
1641.63	0.139951
1088.28	0.0927777
699.865	0.0596645
522.897	0.0445778
625.949	0.0533631
843.511	0.0719106
1303.82	0.111153
2046.54	0.174471
3169.24	0.270183
3837.74	0.327173
3870.74	0.329987
3841.54	0.327497
3735.2	0.318431
3675.99	0.313384
3703.29	0.315711
4018.43	0.342578
3900.49	0.332523
3410.66	0.290764
3073.95	0.262059
3477.55	0.296466
4783.68	0.407816
5747.89	0.490016
6157.99	0.524978
6288.73	0.536124
6028.04	0.513899
5905.63	0.503464
6566.49	0.559803
7195.35	0.613414
7366.88	0.628038
7192.12	0.613139
7117.99	0.606819
7139.02	0.608612
6844.26	0.583484
6560.02	0.559251
6056.44	0.516321
5696.98	0.485676
5484.74	0.467582
5450.41	0.464656
5284.66	0.450525
5120.76	0.436552
4930.17	0.420304
4235.08	0.361047
3599.88	0.306895
3510.93	0.299312
3722.59	0.317356
3669.64	0.312842
3692.85	0.314821
3628.38	0.309325
3148.41	0.268407
2663.55	0.227072
2897.29	0.246999
3027.77	0.258122
2844.67	0.242512
2406.78	0.205182
1786.48	0.1523
1448.4	0.123479
1039.48	0.0886172
937.923	0.0799593
902.418	0.0769325
752.8	0.0641773
945.379	0.080595
907.969	0.0774057
633.007	0.0539648
742.751	0.0633206
1145.25	0.0976345
1311.96	0.111846
749.433	0.0638902
354.505	0.0302221
382.877	0.0326408
229.44	0.0195601
190.051	0.0162021
178.904	0.0152518
179.603	0.0153115
208.438	0.0177697
297.686	0.0253782
385.298	0.0328472
440.815	0.0375802
531.214	0.0452868
673.881	0.0574494
919.503	0.078389
1237.18	0.105471
1367.15	0.116552
1656.54	0.141223
2375.91	0.20255
2826.84	0.240992
3418.38	0.291422
4354.39	0.371218
4640.96	0.395649
5456.19	0.465148
5889.63	0.5021
6142.43	0.523651
6431.68	0.54831
6586.58	0.561516
6647.88	0.566741
6366.62	0.542764
6339.26	0.540431
6000.44	0.511547
5529.54	0.471402
4713.35	0.40182
4174.21	0.355857
4049.36	0.345214
3740.61	0.318893
3272.91	0.27902
3274.45	0.279151
4420.23	0.376831
4989.53	0.425365
5906.52	0.50354
6591.53	0.561938
7112.41	0.606343
7638.61	0.651203
7760.12	0.661562
8047.78	0.686085
7906.3	0.674023
7938.55	0.676773
7786.75	0.663832
7827.12	0.667273
7959.34	0.678545
7514.53	0.640625
7143.6	0.609002
7219.22	0.61545
7284.75	0.621036
7348.4	0.626462
7183.21	0.61238
6785.25	0.578453
6382.37	0.544107
6579.79	0.560937
6629.69	0.565191
6461.57	0.550859
6354.15	0.541701
6267.05	0.534276
6101.98	0.520203
5542.7	0.472524
5736.82	0.489072
5757.79	0.49086
5223.76	0.445333
4141.62	0.353079
3671.48	0.312999
3037.5	0.258951
2283.47	0.194669
1789.47	0.152555
1621.06	0.138198
1445.1	0.123197
1387.46	0.118283
1223.94	0.104342
996.604	0.084962
965.919	0.082346
1176.91	0.100333
1346.13	0.114759
1407.56	0.119997
1417.07	0.120808
1463.2	0.12474
1349.42	0.11504
1267.67	0.108071
1548.67	0.132026
1877.5	0.16006
2082.02	0.177496
2186.88	0.186435
2545.35	0.216995
2954.77	0.251898
3210.1	0.273665
3528.3	0.300793
3271.04	0.278861
2590.27	0.220824
2217.3	0.189028
1791.85	0.152758
1523.04	0.129842
1580.87	0.134772
1212.87	0.103399
712.625	0.0607524
546.869	0.0466214
580.438	0.0494832
677.453	0.0577539
673.698	0.0574338
768.272	0.0654963
668.9	0.0570247
553.83	0.0472148
683.371	0.0582584
755.361	0.0643956
769.617	0.065611
745.99	0.0635967
748.604	0.0638196
755.565	0.0644131
740.018	0.0630877
732.939	0.0624841
885.009	0.0754484
863.114	0.0735818
675.441	0.0575824
554.314	0.0472561
629.198	0.0536401
843.64	0.0719216
942.173	0.0803216
885.601	0.0754988
826.985	0.0705017
698.455	0.0595444
855.583	0.0729397
1051.08	0.0896059
920.203	0.0784486
722.47	0.0615916
818.291	0.0697606
909.68	0.0775516
1081.04	0.0921604
1426.21	0.121586
1669.98	0.142368
1912.31	0.163027
2089.22	0.178109
2001.77	0.170654
2026.37	0.172751
1735.82	0.147981
1569.73	0.133821
1663.74	0.141836
1585.37	0.135155
1194.56	0.101838
1085.52	0.092542
1159.82	0.0988765
1301.84	0.110984
1494.68	0.127424
1643.92	0.140147
2351.84	0.200498
3192.39	0.272156
3477.01	0.29642
3482.85	0.296918
3463.92	0.295304
3496.76	0.298104
3531	0.301023
3586.39	0.305745
3536.59	0.3015
3564.91	0.303914
3473.25	0.2961
3536.62	0.301502
3541.89	0.301951
3694.33	0.314948
3678.29	0.31358
3276.54	0.27933
3030.16	0.258326
2691.45	0.22945
2452.93	0.209116
2551.77	0.217542
2460.42	0.209754
2308.04	0.196764
2333.32	0.198919
2412.29	0.205651
2428.01	0.206991
2863.71	0.244136
2764.79	0.235703
2976.57	0.253757
3036.3	0.258849
3101.27	0.264388
3148.28	0.268396
3457.47	0.294755
3448.08	0.293954
3128.98	0.26675
2718.16	0.231727
2260.69	0.192727
1843.47	0.157159
1644.45	0.140192
1364.01	0.116284
1095.25	0.0933721
991.095	0.0844923
634.944	0.0541299
399.661	0.0340717
321.872	0.0274401
320.936	0.0273603
285.496	0.0243389
294.619	0.0251167
308.154	0.0262706
445.216	0.0379553
863.017	0.0735735
1138.71	0.0970768
1328.15	0.113227
1516.63	0.129295
1877.42	0.160053
1910.3	0.162856
2219.89	0.189249
2571.45	0.21922
3132.02	0.267009
3704.06	0.315777
4465.68	0.380706
4590.96	0.391387
5054.43	0.430897
5472.98	0.46658
5677.99	0.484057
5920.8	0.504757
5623.19	0.479385
5647.3	0.481441
5491.53	0.468161
5446.67	0.464336
5621.92	0.479277
5707.92	0.486609
5513.06	0.469997
5256.21	0.448099
5131.43	0.437462
4713.35	0.40182
4618.65	0.393747
3976.68	0.339018
3641.39	0.310434
3258.8	0.277818
2977.92	0.253872
2519.44	0.214786
2070.07	0.176477
2031.97	0.173229
1989.56	0.169613
1810.12	0.154315
1409.96	0.120201
912.972	0.0778323
706.977	0.0602708
747.926	0.0637618
716.1	0.0610486
736.199	0.062762
682.187	0.0581575
477.397	0.0406988
364.931	0.0311109
344.295	0.0293516
324.874	0.027696
276.415	0.0235648
402.868	0.0343451
416.521	0.035509
403.954	0.0344377
222.393	0.0189593
204.285	0.0174156
253.853	0.0216413
390.183	0.0332637
605.84	0.0516488
493.665	0.0420856
406.085	0.0346193
717.37	0.0611569
830.439	0.0707961
872.034	0.0743422
924.399	0.0788064
1240.89	0.105788
1683.93	0.143558
1683.33	0.143507
1931.84	0.164692
2350.68	0.200399
2556.04	0.217906
2307.82	0.196745
1837.24	0.156628
1791.06	0.152691
1366.42	0.116489
1267.38	0.108046
1182.5	0.10081
1163.73	0.0992094
1235.87	0.10536
1076.26	0.0917532
1078.57	0.0919495
1263.54	0.107719
1178.64	0.100481
1034.95	0.088231
868.064	0.0740037
1158.8	0.0987893
1249.22	0.106498
1301.34	0.110941
1155.9	0.0985426
1018.08	0.0867928
1532.84	0.130677
1407.65	0.120004
1119.11	0.0954056
1043.9	0.0889941
886.698	0.0755924
839.433	0.0715629
824.661	0.0703036
795.837	0.0678463
900.739	0.0767894
1279.7	0.109096
1546.72	0.13186
1672.72	0.142602
1725.39	0.147092
1762.5	0.150256
1655.57	0.14114
1641.09	0.139905
1590.89	0.135626
1639.43	0.139764
1743.6	0.148645
1837.21	0.156625
1835.29	0.156462
1800.59	0.153503
1755.27	0.149639
1639.49	0.139769
1317.64	0.112331
1074.32	0.0915872
999.563	0.0852142
1069.79	0.091201
1037.71	0.0884667
917.9	0.0782524
726.537	0.0619384
726.193	0.061909
871.001	0.0742541
1269.39	0.108218
1804.42	0.153829
1581.19	0.134799
1415.07	0.120637
1298.12	0.110667
953.04	0.0812481
818.625	0.069789
732.508	0.0624474
689.525	0.0587831
605.507	0.0516203
613.942	0.0523395
709.828	0.0605139
790.608	0.0674005
1019.97	0.0869542
1329.63	0.113353
1547.53	0.131929
1908.37	0.162691
2279.4	0.194322
2578.92	0.219857
3199.49	0.272761
3764.75	0.320951
3921.24	0.334291
4154.37	0.354166
4567.89	0.389419
5527	0.471185
6153.47	0.524592
6385.6	0.544382
6439.33	0.548963
6222.9	0.530511
6578.01	0.560785
6693.21	0.570606
6157.48	0.524935
5267.16	0.449033
4977.04	0.4243
4794.32	0.408723
4424.47	0.377192
4957.26	0.422614
4785.66	0.407985
4799.72	0.409184
5005.56	0.426731
4916.61	0.419149
5223.47	0.445308
5692.6	0.485303
6863.07	0.585087
7483.33	0.637965
7854.72	0.669626
8342.6	0.711219
8344.82	0.711408
8686.19	0.74051
8955.3	0.763452
9047.38	0.771303
8917.8	0.760256
8774.77	0.748062
7995.11	0.681595
7685.19	0.655174
7088.67	0.60432
7016.08	0.598131
6844.44	0.583498
6996.99	0.596504
6947.48	0.592283
6724.31	0.573257
6195.61	0.528185
6206.24	0.529092
6223.82	0.53059
6615.78	0.564005
5814	0.495652
4525.26	0.385785
3393.13	0.289269
2793.5	0.23815
1835.46	0.156475
1022.67	0.0871844
372.043	0.0317172
247.257	0.0210791
496.946	0.0423654
785.766	0.0669878
1254.57	0.106954
1635.04	0.13939
2413.75	0.205776
3059.7	0.260844
3573.16	0.304618
4477.16	0.381685
4685.65	0.399458
4724.07	0.402734
4506.47	0.384183
4258.08	0.363008
3956.75	0.337319
4416.03	0.376473
5091.33	0.434044
5203.09	0.443571
4469.25	0.38101
3363.22	0.28672
2819.84	0.240395
2281.76	0.194523
1739.08	0.148259
1312.64	0.111905
1049.54	0.0894748
1170.84	0.0998157
1345.54	0.114709
1963	0.167348
2474.57	0.210961
2646.72	0.225637
3155.93	0.269048
3521.82	0.300241
3699.76	0.31541
3995.55	0.340627
4547.11	0.387648
4573.81	0.389924
4663.23	0.397548
5298.72	0.451723
5399.5	0.460315
5174.95	0.441172
5463.31	0.465755
5631.64	0.480106
5310.02	0.452687
5397.02	0.460104
5566.89	0.474586
5102.11	0.434963
5244.99	0.447144
5012.01	0.427282
4432.6	0.377886
4498.02	0.383463
4438.76	0.378411
4985.15	0.424991
4983.52	0.424853
5652.59	0.481891
5700.94	0.486013
6295.25	0.53668
6586.71	0.561527
7364.58	0.627841
8233.24	0.701896
8137.14	0.693704
7955.6	0.678227
7793.32	0.664392
7339.93	0.62574
7103.45	0.60558
7293.07	0.621745
7765.77	0.662043
7608.21	0.648611
7687.98	0.655412
7757.98	0.661379
7769.88	0.662394
8078.71	0.688722
8751.29	0.746061
8677.1	0.739735
8420.05	0.717822
8410.14	0.716977
8328.72	0.710036
8369.9	0.713546
8184.54	0.697744
8014.75	0.683269
7633.71	0.650785
7173.39	0.611542
6994	0.596249
6212.06	0.529588
4648.87	0.396323
4001.84	0.341163
3637.35	0.31009
3201.74	0.272953
3477.67	0.296476
3593.05	0.306313
4392.62	0.374477
4970.54	0.423746
5182.25	0.441794
5583.03	0.475961
5621.34	0.479228
5231.49	0.445992
4890.66	0.416936
3635.18	0.309905
2539.71	0.216514
3150.37	0.268574
3875.74	0.330412
4949.4	0.421943
5514.36	0.470108
4815.59	0.410537
4018.83	0.342611
3181.58	0.271235
3200.27	0.272828
3601.47	0.307031
4253.26	0.362597
4571.43	0.389721
4336.55	0.369698
3892.68	0.331857
3395.63	0.289482
2874.69	0.245071
3320.84	0.283107
3990.34	0.340183
4747.18	0.404704
4829.51	0.411723
4733.66	0.403552
4682.46	0.399187
4064.44	0.3465
2985.99	0.25456
1714.43	0.146157
1300.78	0.110893
1123.39	0.0957707
1082.88	0.0923173
1125.12	0.0959184
1210.53	0.103199
1478.36	0.126032
1994.36	0.170022
2368.03	0.201878
2686.41	0.229021
3162.99	0.26965
3396.96	0.289596
3589.17	0.305982
3922.37	0.334388
3936.2	0.335567
3698.28	0.315284
3276.85	0.279356
3520.48	0.300126
4541.92	0.387206
5689.49	0.485037
6026.25	0.513747
6138.11	0.523283
6031.98	0.514235
6173.22	0.526277
6916.54	0.589646
7031.37	0.599435
7503.86	0.639715
7332.17	0.625079
6932.38	0.590996
6324.7	0.53919
6261.45	0.533798
6598.66	0.562546
6895.59	0.587859
6573.62	0.560411
6431.78	0.548319
6404.87	0.546025
6651.59	0.567058
6369.43	0.543003
5855.67	0.499204
5409.87	0.461199
6029.36	0.514012
5970.8	0.50902
5983.1	0.510068
5279.16	0.450056
4265.27	0.363621
3807.08	0.324559
3881.21	0.330879
2845.78	0.242607
1902.78	0.162215
2173.08	0.185258
2607.13	0.222262
3016.21	0.257137
3609.09	0.30768
2912.74	0.248316
2385.82	0.203395
1863.88	0.158899
1780.93	0.151827
1840.39	0.156896
1801.91	0.153615
1821.23	0.155263
1842.63	0.157087
2237.68	0.190765
2072.14	0.176653
1556.52	0.132696
1106.39	0.0943215
1257.85	0.107233
1466.87	0.125053
1618.57	0.137986
1582.99	0.134952
1203.41	0.102592
888.108	0.0757125
657.678	0.056068
660.12	0.0562762
929.897	0.0792751
1265.36	0.107874
1860.99	0.158652
2421.71	0.206455
2888.78	0.246273
3042.66	0.259391
2632.95	0.224463
1902.14	0.16216
1435.65	0.122392
986.802	0.0841264
1001.23	0.0853564
1252.63	0.106789
1126.02	0.0959945
1354.04	0.115434
1551.57	0.132274
1221.83	0.104163
1187.67	0.10125
1820.5	0.1552
2201.69	0.187697
2414.27	0.20582
2736.18	0.233264
2732.1	0.232915
1822.99	0.155412
1478.87	0.126076
1839.76	0.156842
2063.4	0.175908
2040.4	0.173947
2233.15	0.190379
2574.3	0.219463
2834.5	0.241646
3273	0.279029
3514.45	0.299612
3833.34	0.326798
3608.1	0.307596
4081.15	0.347924
4499.33	0.383574
4649.66	0.39639
5029.26	0.428752
5146.63	0.438758
4274.93	0.364444
4704.45	0.401062
5803.95	0.494795
6127.06	0.522341
5620.47	0.479153
5491.86	0.46819
5106.87	0.435368
3715.99	0.316794
2983.65	0.25436
3667.96	0.312699
4443.01	0.378774
4566.88	0.389334
5106.8	0.435363
5144.84	0.438605
5007.01	0.426855
5099.82	0.434767
5379.23	0.458587
5549.66	0.473117
5562.9	0.474245
5363.5	0.457246
4906.83	0.418315
4475.21	0.381518
3994.76	0.34056
3805.23	0.324402
3600.96	0.306987
4381.09	0.373495
4656.62	0.396984
3938.54	0.335766
4132.14	0.352271
4061.98	0.34629
3978.51	0.339174
3269.79	0.278754
2713.33	0.231316
2277.95	0.194199
2102.14	0.179211
1794.05	0.152946
1811.75	0.154455
1830.94	0.15609
1651.76	0.140815
1549.25	0.132076
1316.15	0.112204
1192.54	0.101666
1090.59	0.092974
756.437	0.0644874
722.438	0.0615889
718.715	0.0612715
895.424	0.0763362
1157.88	0.0987114
1179.8	0.10058
1041.73	0.0888089
1350.74	0.115153
1417.68	0.120859
1470.81	0.125388
1645.03	0.140241
1517.04	0.12933
1069.17	0.0911487
1004.86	0.0856655
1063.04	0.0906259
1138.86	0.0970897
1172	0.0999148
1356.91	0.115678
1539.42	0.131238
1919.49	0.163639
2140.38	0.182471
2339.63	0.199457
1994.53	0.170037
1738.74	0.14823
1681.53	0.143353
1884.39	0.160647
1833.16	0.15628
1820	0.155157
1584.81	0.135107
965.262	0.08229
739.878	0.0630757
1479.75	0.126151
1853.45	0.158009
1767.93	0.150719
1692.72	0.144307
1457.57	0.12426
706.901	0.0602644
796.59	0.0679105
775.19	0.0660861
853.151	0.0727324
837.002	0.0713556
1060.61	0.0904186
1193.41	0.10174
1190.29	0.101474
1567.78	0.133655
1962.17	0.167278
2870.71	0.244732
2965	0.252771
2988.51	0.254775
3391.25	0.289109
3564.31	0.303863
3818.89	0.325566
3810.8	0.324877
3255.13	0.277505
3856.57	0.328779
4022.05	0.342886
3991.33	0.340267
4044.92	0.344836
4088.77	0.348574
3544.67	0.302189
2560.98	0.218328
2510.7	0.214041
2537.15	0.216296
2405.78	0.205096
2582.74	0.220182
2745.86	0.234088
3143.67	0.268002
3308.53	0.282057
3289.75	0.280456
2859.73	0.243796
2933.24	0.250063
2909.05	0.248001
2599.06	0.221574
2683.7	0.22879
2569.6	0.219062
2201.29	0.187663
1535.38	0.130894
824.381	0.0702797
389.247	0.0331839
315.202	0.0268714
295.211	0.0251672
264.429	0.022543
356.42	0.0303854
508.555	0.0433551
1019.41	0.0869065
2229.29	0.19005
3241.33	0.276328
4056.75	0.345844
5123.91	0.436821
5718.49	0.487509
5426.47	0.462615
5354.57	0.456485
5632.01	0.480138
6522.22	0.556029
6491.89	0.553443
5835.23	0.497462
5718.15	0.487481
5458.11	0.465312
5259.72	0.448399
5325.26	0.453986
5507.58	0.46953
5765.53	0.49152
6112.28	0.521081
6778.93	0.577914
7292.49	0.621696
7670.99	0.653963
7429.51	0.633377
7286.38	0.621175
6780.15	0.578018
6181.7	0.526999
5142.06	0.438368
4656.57	0.39698
4598.82	0.392056
4503.99	0.383972
3686.37	0.314269
3164.35	0.269765
3072.9	0.26197
2526.14	0.215357
2175.07	0.185428
2070.58	0.17652
2077.57	0.177116
1943.8	0.165712
2008.53	0.17123
2834.27	0.241625
3971.24	0.338555
5667.5	0.483163
7850.14	0.669236
8671.24	0.739236
8805.26	0.750661
8937.51	0.761936
9036.99	0.770417
9172.57	0.781975
9220.1	0.786027
8869.94	0.756176
8733.85	0.744574
8387.34	0.715033
8089.94	0.68968
7533.31	0.642226
7074.69	0.603128
6686.36	0.570022
6513.74	0.555306
5994.38	0.51103
5872.46	0.500636
5529.67	0.471413
4922.6	0.419659
4394.29	0.374619
3881.19	0.330877
3395.42	0.289465
3197.93	0.272628
2630.79	0.224279
2682.39	0.228678
3025.76	0.25795
2861.24	0.243925
2404	0.204945
1886.54	0.16083
1339.31	0.114178
820.884	0.0699816
1053.22	0.0897885
1514	0.129071
1915.83	0.163327
2008.71	0.171246
1846.97	0.157457
1413.53	0.120506
1161.66	0.0990333
1503.08	0.12814
3247.47	0.276852
4760.29	0.405822
5617.63	0.478911
5642.32	0.481016
6231.79	0.531269
6127.13	0.522347
6074.37	0.517849
5534.33	0.47181
6065.92	0.517129
7334.79	0.625302
7180.21	0.612124
6765.25	0.576748
6477.23	0.552193
6537.99	0.557374
6384.23	0.544265
5680.37	0.48426
4316.78	0.368012
3712.51	0.316497
3911.27	0.333442
4100.53	0.349576
4552.42	0.388101
4782.9	0.407749
4392.35	0.374454
4039.79	0.344398
4038.27	0.344269
3640.7	0.310375
3501.63	0.298519
3051.12	0.260112
2560.81	0.218313
2545.71	0.217026
2452.56	0.209084
2039.54	0.173874
1741.66	0.148479
1684.36	0.143595
1460.57	0.124516
1258.07	0.107253
1190.46	0.101489
982.004	0.0837173
945.368	0.0805941
614.232	0.0523642
536.626	0.0457482
865.406	0.0737772
1489.68	0.126997
2286.45	0.194923
2794.66	0.238249
3471.76	0.295973
3930.79	0.335106
4397.72	0.374912
4616.99	0.393605
5384.37	0.459026
5304.53	0.452219
5207.35	0.443934
5884.45	0.501658
6152.72	0.524528
5955.5	0.507715
5614.16	0.478616
5718.45	0.487507
6426.45	0.547865
6825.91	0.581919
6853.81	0.584297
6430.64	0.548221
6553.8	0.558721
6784.69	0.578405
6192.85	0.52795
5701.05	0.486023
5598.8	0.477306
5662.72	0.482755
5553.65	0.473457
5741.8	0.489497
5615.37	0.478719
5747.01	0.489941
5441.47	0.463893
5133.16	0.43761
4802.07	0.409384
4630.62	0.394767
4237.53	0.361256
3865.24	0.329518
3344.27	0.285104
2827.37	0.241037
2549.97	0.217389
1941.79	0.16554
2297.21	0.19584
2178.45	0.185716
2120.07	0.180739
2474.59	0.210962
2380.75	0.202963
1917.91	0.163505
1241.49	0.105839
1093.52	0.0932244
994.635	0.0847941
698.165	0.0595196
590.874	0.0503729
877.747	0.0748292
1361.43	0.116064
1595.07	0.135982
1683.67	0.143535
1550.22	0.132158
1445.73	0.12325
1512.86	0.128974
1639.15	0.13974
1574.44	0.134223
1441.91	0.122925
1207	0.102899
1172.53	0.0999597
744.741	0.0634903
453.705	0.038679
529.364	0.045129
831.988	0.0709282
1137.05	0.0969356
1220.46	0.104046
1066.45	0.0909167
999.164	0.0851803
1541	0.131372
2105.02	0.179456
2675.66	0.228104
3123.53	0.266285
3627.15	0.30922
3907.95	0.333158
4257.33	0.362944
4487.37	0.382555
4526.11	0.385857
4218.79	0.359658
4050.97	0.345351
3820.47	0.3257
3671.62	0.313011
3631.01	0.309549
4081.32	0.347939
4185.65	0.356833
3812.99	0.325063
3759.83	0.320531
4712.7	0.401765
5569.55	0.474812
6501.06	0.554225
6292.6	0.536453
5398.45	0.460226
4917.96	0.419263
4810.53	0.410105
4115.39	0.350843
3007.21	0.256369
2570.64	0.219151
2487.97	0.212103
2678.76	0.228369
2903.58	0.247534
3663.2	0.312293
4519.83	0.385323
4735.99	0.40375
5237.46	0.446502
5646.31	0.481357
5462.19	0.46566
5212.99	0.444415
4751.04	0.405033
4811.85	0.410217
5032.01	0.428986
5366	0.45746
5094.87	0.434345
4405.08	0.375539
4228.74	0.360507
4629.04	0.394633
4971.25	0.423806
5233.55	0.446168
4356.85	0.371428
4192.3	0.3574
4042.31	0.344613
3747.08	0.319444
4025.14	0.343149
4509.58	0.384449
4685.2	0.399421
4967.7	0.423504
4934.14	0.420643
5162.93	0.440148
5552.07	0.473323
5316.38	0.45323
5480.69	0.467237
5469.39	0.466274
5658.41	0.482388
5701.01	0.48602
6123.19	0.522011
6505.34	0.55459
6618.49	0.564236
6883.56	0.586834
7301.14	0.622433
7498.6	0.639267
7376.75	0.628879
7016.34	0.598153
6189.03	0.527624
5485.93	0.467683
5606.53	0.477965
6190.51	0.527751
6657.54	0.567565
6926.07	0.590458
6896.83	0.587965
6429.19	0.548098
6311.33	0.53805
6242.05	0.532144
5940.37	0.506426
5995.45	0.511121
5976.9	0.50954
6008.84	0.512263
6086.76	0.518906
5975.56	0.509425
6126.82	0.52232
6522.74	0.556073
6891.35	0.587498
6894.33	0.587752
6874.7	0.586079
6882.92	0.586779
6746.19	0.575123
6670.74	0.568691
6233.75	0.531437
6067.44	0.517258
6031.64	0.514207
6051.69	0.515915
6152.01	0.524468
6222.59	0.530485
6388.96	0.544668
6516.39	0.555532
6641.86	0.566229
6529.21	0.556625
6504.78	0.554542
6762.69	0.576529
6831.25	0.582374
6401.81	0.545764
6020.18	0.51323
5640	0.480818
5034.15	0.429169
4489.82	0.382764
4019.04	0.342629
3973.73	0.338766
3933.66	0.335351
3740.77	0.318906
3302.75	0.281565
2851.31	0.243078
3089.1	0.26335
3520.28	0.300109
3754.24	0.320055
3680.86	0.313799
3719.11	0.31706
4080.11	0.347835
4276.76	0.3646
4234.34	0.360984
4037.05	0.344164
4038.34	0.344274
3932.98	0.335293
3680.53	0.313771
3565.92	0.304
3271.87	0.278932
3084.99	0.263
2619.27	0.223297
1775.58	0.151371
1217.57	0.103799
1051.71	0.0896601
825.812	0.0704017
587.237	0.0500629
588.582	0.0501775
408.721	0.0348441
310.629	0.0264816
311.35	0.026543
472.695	0.040298
524.275	0.0446952
598.782	0.0510471
613.899	0.0523358
749.013	0.0638545
773.049	0.0659036
808.242	0.0689039
825.64	0.070387
907.604	0.0773746
1019.8	0.0869395
992.042	0.084573
1044.55	0.0890492
989.212	0.0843318
815.86	0.0695533
742.364	0.0632876
609.036	0.0519212
438.621	0.0373931
385.492	0.0328637
401.146	0.0341983
353.967	0.0301762
323.207	0.0275538
230.279	0.0196317
201.498	0.017178
339.84	0.0289719
393.841	0.0335755
583.999	0.0497868
701.802	0.0598296
857.401	0.0730947
1072.13	0.091401
895.123	0.0763106
869.129	0.0740945
1048.22	0.0893619
960.022	0.0818433
1009.88	0.0860938
1107.81	0.0944425
1304.02	0.111169
1551.8	0.132293
1693.31	0.144357
1960.87	0.167167
2048.19	0.174611
2164.27	0.184507
2788.38	0.237713
3080.21	0.262593
3465.09	0.295404
3443.41	0.293556
3572.47	0.304558
2843.62	0.242422
2130.91	0.181664
2506.36	0.213671
2472.42	0.210778
2247.49	0.191602
2077.75	0.177132
2156.86	0.183875
2107.52	0.17967
2479.43	0.211375
2679.83	0.228459
3102.91	0.264528
2988.5	0.254774
2552.03	0.217564
2045.23	0.174359
1948.01	0.166071
1817.9	0.154978
1874.01	0.159762
1649.41	0.140614
1721.85	0.14679
2080.53	0.177368
2381.31	0.203011
2342.54	0.199705
2351.02	0.200428
2075.59	0.176947
1670.31	0.142397
1430.29	0.121934
1403.54	0.119654
1358.58	0.115821
1654.25	0.141027
1898.7	0.161867
2381.22	0.203002
2629.02	0.224128
2898.72	0.247121
2872.36	0.244873
2757.99	0.235123
2486.13	0.211946
2393.21	0.204025
2400.79	0.204671
2294.08	0.195574
2349.86	0.200329
2242.78	0.1912
1804.19	0.15381
1616.89	0.137843
1751.36	0.149306
1699.58	0.144892
1390.4	0.118534
1265.58	0.107893
1092.33	0.0931226
869.753	0.0741477
926.744	0.0790063
1031.04	0.087898
1085.29	0.0925228
1163.82	0.0992177
1400.71	0.119413
1533.15	0.130704
1767.43	0.150676
1833.12	0.156276
1628.46	0.138829
1434.83	0.122321
1278.49	0.108994
1154.72	0.0984417
1145.53	0.0976584
1085.69	0.0925567
1130.31	0.0963605
1309.85	0.111666
1216.69	0.103725
851.01	0.0725499
930.521	0.0793283
1392.92	0.118748
1689.74	0.144053
1787.04	0.152348
1938.95	0.165298
2226.71	0.189831
3262.48	0.278131
4137.3	0.352711
4815.05	0.41049
4878.01	0.415858
4795.68	0.408839
4686.44	0.399526
4598.98	0.39207
4393.68	0.374568
4181.4	0.356471
3904.28	0.332846
3858.05	0.328904
3651.63	0.311307
3365.57	0.28692
3096.34	0.263967
2896.4	0.246922
2744.24	0.233951
2273.33	0.193805
1735.51	0.147955
1958.75	0.166986
1939.28	0.165327
2029.12	0.172986
2579.07	0.219869
2566.03	0.218758
2235.68	0.190595
2399.12	0.204529
2883.14	0.245792
2932.31	0.249984
3008.28	0.256461
2591.79	0.220954
2896.16	0.246902
3443.4	0.293555
2341.26	0.199596
2509.72	0.213958
2920.44	0.248972
3191.47	0.272078
3502.76	0.298615
3769.21	0.321331
4305.63	0.367061
4786	0.408013
4951.46	0.42212
5002.21	0.426446
4785.63	0.407982
4492.95	0.38303
3686.28	0.314261
3193.69	0.272267
3158.64	0.269279
4363.75	0.372016
5596.01	0.477069
5907.88	0.503656
6176.05	0.526518
6148.48	0.524167
6078	0.518159
5770.56	0.491949
5649.13	0.481597
5283.2	0.450401
4585.09	0.390886
3944.09	0.336239
3597.78	0.306716
3409.62	0.290676
2925.41	0.249395
2222.52	0.189473
1809.21	0.154238
1547.66	0.13194
1482.3	0.126368
1320.41	0.112567
1150.76	0.0981041
1548.6	0.132021
1940.5	0.16543
2137.05	0.182186
1881.66	0.160414
1323.13	0.112799
1087.48	0.092709
1396.49	0.119053
1821.63	0.155297
2035.44	0.173524
2572.82	0.219336
2740.23	0.233609
3210.89	0.273733
3678.4	0.313589
3617.46	0.308394
3437.08	0.293016
2933.05	0.250047
2530.21	0.215704
2040.02	0.173915
1712.45	0.145989
1702.03	0.145101
1586.83	0.13528
1541.26	0.131394
1197.69	0.102105
1162.72	0.0991232
1437.1	0.122515
2197.5	0.18734
3477.66	0.296475
3769.81	0.321382
3702.3	0.315626
3260.52	0.277965
2332.89	0.198882
1926.73	0.164256
2072.8	0.17671
2306.81	0.196659
2645.98	0.225574
3175.26	0.270695
3208.81	0.273556
2929.32	0.249729
2601.58	0.221788
2340.25	0.199509
2172.11	0.185176
1745.06	0.148769
1511.55	0.128862
1320.11	0.112541
1030.2	0.0878265
814.224	0.0694138
416.08	0.0354714
222.586	0.0189758
126.743	0.0108051
153.491	0.0130853
168.435	0.0143594
122.537	0.0104464
126.453	0.0107803
135.792	0.0115765
346.156	0.0295103
621.032	0.0529439
654.407	0.0557892
870.818	0.0742385
1098.04	0.0936097
1180.18	0.100612
1311.25	0.111786
1333.95	0.113721
1542.68	0.131515
1599.51	0.13636
1495.36	0.127481
1686.72	0.143795
1629.64	0.13893
1547.37	0.131915
1422.28	0.121252
1371	0.11688
1021.62	0.0870945
468.951	0.0399788
342.831	0.0292269
506.339	0.0431662
643.078	0.0548233
535.518	0.0456537
477.257	0.0406869
442.677	0.0377389
678.486	0.057842
827.157	0.0705164
884.213	0.0753805
955.999	0.0815003
1188.57	0.101327
1449.99	0.123613
1944.44	0.165766
2635.35	0.224667
2993.48	0.255199
3279.02	0.279541
3297.5	0.281117
3381.7	0.288295
3111.12	0.265228
2714.2	0.23139
2299.84	0.196065
1730.16	0.147498
794.75	0.0677536
411.303	0.0350642
305.465	0.0260413
246.429	0.0210084
239.091	0.0203829
265.914	0.0226695
234.873	0.0200233
193.978	0.0165369
262.847	0.0224081
411.776	0.0351045
803.541	0.068503
1291.85	0.110132
1763.37	0.15033
1902.31	0.162175
2137.84	0.182254
2169.84	0.184982
2405.84	0.205102
2602.8	0.221893
2698.68	0.230066
2853.56	0.24327
2722.7	0.232115
2612.95	0.222758
2575.98	0.219606
2653.31	0.226198
2287.53	0.195015
1754.46	0.14957
1650.96	0.140747
1754.63	0.149585
1800.21	0.15347
1893.32	0.161408
2070.34	0.1765
2296.77	0.195803
3264.59	0.278311
3923.03	0.334444
4197.09	0.357808
4294.39	0.366103
4324.58	0.368677
4476.63	0.381639
4322.41	0.368492
4147.32	0.353565
3931.05	0.335128
4019.42	0.342662
4197.1	0.357809
4040.6	0.344467
4313.28	0.367714
4420.53	0.376857
4494.56	0.383168
4570.11	0.389609
4512.73	0.384717
5153.64	0.439355
5252.16	0.447755
5388.01	0.459336
5611.72	0.478408
5306.72	0.452406
4842.19	0.412804
3969.7	0.338422
3451.87	0.294277
3328.97	0.2838
2911.23	0.248186
2370.39	0.20208
1724.73	0.147036
1225.48	0.104474
972.148	0.0828771
816.903	0.0696422
690.203	0.0588408
674.043	0.0574632
763.355	0.0650771
725.041	0.0618109
634.653	0.0541051
739.201	0.0630179
592.66	0.0505252
474.696	0.0404686
291.897	0.0248847
124.462	0.0106106
79.0156	0.0067362
72.2481	0.00615926
90.2267	0.00769196
89.1077	0.00759657
83.0826	0.00708291
80.6833	0.00687837
121.74	0.0103786
167.65	0.0142924
181.357	0.015461
231.958	0.0197747
246.138	0.0209837
280.03	0.023873
739.383	0.0630335
1416.89	0.120792
2496.63	0.212841
3105.42	0.264742
2966.09	0.252863
2699.92	0.230172
2741.89	0.23375
2692.34	0.229526
2623.64	0.223669
2917.83	0.24875
3700.06	0.315436
4657.24	0.397037
5063.79	0.431695
5316.27	0.45322
5767.03	0.491648
6183.25	0.527131
6437.37	0.548796
5864.77	0.49998
4716.71	0.402106
3961.52	0.337725
3701.24	0.315536
3487.64	0.297326
3359.59	0.28641
3374.42	0.287674
3452.44	0.294325
3593.94	0.306389
3411.81	0.290862
3363.48	0.286742
3159.87	0.269384
3104.86	0.264694
3162.11	0.269575
2821.96	0.240576
2783.63	0.237309
2565.08	0.218677
1974.23	0.168306
1729.75	0.147463
1813.69	0.15462
1861.89	0.158729
1562.4	0.133197
1312.69	0.111909
959.28	0.0817801
552.324	0.0470864
505.715	0.043113
498.775	0.0425213
432.628	0.0368822
365.35	0.0311467
293.64	0.0250333
331.459	0.0282574
297.589	0.0253699
269.206	0.0229502
303.625	0.0258845
356.065	0.0303551
467.175	0.0398274
403.728	0.0344185
398.564	0.0339782
454.125	0.0387148
527.427	0.0449639
600.288	0.0511755
655.139	0.0558516
555.498	0.047357
736.242	0.0627657
887.893	0.0756942
1284.54	0.109509
1391.62	0.118637
1498.38	0.127739
1896.64	0.161692
2370.51	0.20209
3089.89	0.263418
4579.98	0.39045
5403.35	0.460644
5737.21	0.489105
6074.28	0.517842
5906.66	0.503552
6417.58	0.547108
6079.45	0.518282
5958.92	0.508007
5690.29	0.485105
5497.49	0.468669
5308.7	0.452575
4857.5	0.414109
4539.02	0.386958
4162.22	0.354836
3402	0.290025
3623.39	0.308899
3729.39	0.317936
3364.8	0.286854
2587.65	0.220601
1925.89	0.164185
1382.9	0.117894
667.114	0.0568724
434.123	0.0370097
566.999	0.0483375
571.54	0.0487246
451.897	0.0385249
620.537	0.0529017
941.097	0.0802299
1493.94	0.12736
2050.54	0.174812
2428.25	0.207012
2746.46	0.23414
2974.38	0.253571
3149.13	0.268468
3199.11	0.272729
3200.81	0.272874
3462.43	0.295177
3487.34	0.297301
3030.43	0.258348
2533.57	0.21599
2928	0.249616
3945.05	0.336321
5199.36	0.443254
5752.39	0.4904
5703.71	0.48625
6184.8	0.527263
6989.24	0.595844
7265.38	0.619384
7614	0.649105
7801.76	0.665112
7432.47	0.633629
6498.5	0.554006
6719.18	0.57282
6635.03	0.565646
6416.58	0.547023
6092.67	0.519409
5471	0.466411
4363.79	0.37202
4133.12	0.352354
4461.41	0.380342
4447.35	0.379143
4770.03	0.406652
4997.43	0.426038
5322.74	0.453772
5566.91	0.474587
5353.82	0.456421
5503.08	0.469145
5651.77	0.481822
5372.78	0.458038
4974.64	0.424095
4558.42	0.388612
4975.68	0.424184
5523.42	0.47088
6018.23	0.513063
6259.08	0.533596
6469.93	0.551571
5866.25	0.500107
5392.66	0.459733
5039.95	0.429663
4597.73	0.391963
4018.92	0.342619
3706.21	0.31596
3426.56	0.292119
3001.75	0.255904
2484.51	0.211808
1871.16	0.159519
1199.49	0.102258
1012.09	0.0862819
1044.41	0.0890372
1060.89	0.0904425
819.378	0.0698532
494.945	0.0421948
345.284	0.029436
256.263	0.0218468
128.519	0.0109564
212.591	0.0181237
338.764	0.0288802
635.718	0.0541959
913.026	0.0778368
1488.97	0.126937
1879.58	0.160237
2386.4	0.203444
2512.83	0.214223
2707.2	0.230793
3504	0.298722
4091.51	0.348807
4698.41	0.400546
4789.7	0.408329
5081.53	0.433208
5071.23	0.43233
5125.68	0.436971
6323.06	0.53905
6321.49	0.538916
5775.32	0.492354
5201.16	0.443407
4676.44	0.398673
3815.81	0.325303
2892.67	0.246604
1982.49	0.16901
1574.53	0.134231
1179.8	0.10058
955.299	0.0814407
602.096	0.0513296
597.663	0.0509517
734.94	0.0626547
789.048	0.0672675
806.456	0.0687516
769.714	0.0656192
1064.16	0.0907213
1345.91	0.114741
1358.87	0.115845
1204.44	0.10268
1218.89	0.103912
1064.82	0.0907772
863.136	0.0735836
690.504	0.0588665
653.697	0.0557287
533.883	0.0455143
617.492	0.0526421
844.964	0.0720344
968.404	0.0825579
1149.4	0.0979877
1475.82	0.125816
2301.66	0.19622
2645.14	0.225502
2876.64	0.245237
3159.91	0.269387
2865.37	0.244277
3040.19	0.25918
3353.92	0.285927
3312.85	0.282425
3496.24	0.298059
3651.35	0.311283
4034.86	0.343978
4391.03	0.374341
4586.96	0.391045
4513	0.38474
4231.63	0.360753
3495.8	0.298022
3947.19	0.336504
4497.11	0.383385
4693.51	0.400129
4659.7	0.397247
4818.84	0.410814
4649.99	0.396419
4261.41	0.363292
3591.61	0.30619
3542.24	0.301981
3357.63	0.286243
2833.84	0.241589
2444.39	0.208388
2051.71	0.174911
1631.14	0.139057
1461.86	0.124626
1293.57	0.110279
1147.91	0.0978611
1024.18	0.0873128
946.95	0.0807289
850.827	0.0725343
841.402	0.0717308
808.888	0.0689589
857.014	0.0730617
809.006	0.068969
601.676	0.0512938
484.369	0.0412932
418.07	0.0356411
273.714	0.0233345
245.192	0.0209029
155.783	0.0132807
160.409	0.0136751
255.176	0.0217541
371.795	0.0316961
429.776	0.0366391
407.096	0.0347055
524.371	0.0447034
638.075	0.0543968
586.753	0.0500216
660.83	0.0563368
736.339	0.062774
714.035	0.0608725
525.63	0.0448108
486.574	0.0414812
432.004	0.036829
509.104	0.0434019
529.138	0.0451098
616.599	0.052566
313.706	0.0267439
155.234	0.0132339
45.0918	0.00384415
52.4081	0.00446787
72.7322	0.00620053
89.2476	0.00760849
90.4419	0.00771031
147.616	0.0125845
326.886	0.0278675
558.521	0.0476148
587.248	0.0500638
531.408	0.0453033
341.465	0.0291104
194.365	0.0165699
148.057	0.0126221
128.26	0.0109344
12.9003	0.00109977
6.73526	0.000574191
0	0
1.21579	0.000103648
26.629	0.00227017
88.6881	0.0075608
131.391	0.0112013
153.265	0.0130661
228.084	0.0194445
193.375	0.0164855
172.675	0.0147208
187.867	0.0160159
176.645	0.0150592
290.638	0.0247774
405.364	0.0345579
475.051	0.0404988
684.565	0.0583602
927.293	0.0790531
1199.73	0.102279
1383.61	0.117955
1551.81	0.132294
1817.45	0.15494
1987.75	0.169459
2190.12	0.186711
2486.74	0.211999
2896.63	0.246942
3273.29	0.279053
3474.08	0.296171
3781.17	0.322351
3802.35	0.324156
[truncated: 1,624 more rows]

## Sheet: electricity demand raw data
electricity demand/104kW
2472
2404
2334
2370
2422
2522
2606
2712
2895
2992
2976
2984
3035
3070
3068
3048
2926
2852
2906
2931
2917
2933
2719
2613
2535
2448
2430
2406
2482
2564
2657
2784
2950
3078
3073
3084
3131
3120
3112
3077
2917
2869
2890
2914
2926
2895
2777
2582
2474
2396
2357
2339
2403
2499
2569
2673
2827
2939
2918
2957
3021
3038
3064
3035
2881
2836
2851
2901
2876
2892
2670
2583
2515
2425
2375
2368
2426
2498
2551
2650
2815
2920
2954
2949
2993
3009
2969
2939
2820
2709
2803
2799
2845
2842
2633
2540
2458
2375
2334
2303
2360
2425
2397
2441
2519
2605
2584
2594
2636
2672
2687
2723
2643
2599
2706
2726
2740
2709
2529
2443
2335
2255
2229
2227
2314
2396
2431
2477
2593
2655
2603
2582
2602
2607
2649
2607
2492
2416
2461
2494
2515
2543
2419
2347
2262
2231
2155
2219
2272
2353
2405
2409
2476
2524
2451
2428
2489
2491
2538
2504
2382
2348
2397
2393
2440
2488
2374
2279
2235
2178
2147
2153
2237
2337
2354
2394
2470
2547
2488
2477
2544
2563
2583
2576
2457
2411
2435
2424
2497
2520
2382
2304
2251
2181
2142
2165
2247
2379
2373
2406
2506
2582
2523
2537
2581
2626
2642
2626
2492
2434
2497
2513
2545
2548
2419
2327
2238
2219
2182
2184
2258
2355
2396
2431
2578
2659
2587
2564
2589
2563
2589
2540
2423
2364
2408
2386
2425
2456
2339
2254
2205
2162
2142
2132
2199
2292
2336
2357
2449
2492
2478
2472
2529
2533
2569
2553
2460
2403
2462
2476
2463
2515
2343
2257
2180
2135
2092
2115
2177
2248
2270
2337
2380
2479
2400
2400
2523
2421
2431
2420
2303
2319
2335
2301
2321
2355
2334
2203
2124
2103
2074
2064
2171
2278
2352
2369
2437
2504
2440
2398
2458
2457
2474
2458
2349
2282
2361
2354
2372
2403
2296
2244
2182
2144
2111
2114
2208
2328
2346
2335
2411
2472
2421
2409
2438
2462
2525
2497
2396
2337
2429
2433
2453
2483
2360
2265
2217
2145
2123
2139
2194
2294
2367
2374
2455
2556
2482
2492
2514
2533
2591
2572
2435
2401
2468
2464
2470
2487
2221
2292
2222
2169
2110
2151
2217
2343
2383
2406
2504
2565
2492
2462
2550
2539
2548
2532
2431
2389
2444
2405
2415
2435
2318
2244
2182
2134
2107
2086
2170
2321
2358
2421
2473
2515
2476
2424
2460
2458
2481
2474
2339
2327
2389
2368
2403
2484
2303
2275
2190
2156
2117
2129
2212
2278
2278
2289
2341
2380
2345
2323
2388
2409
2413
2429
2315
2274
2326
2316
2331
2406
2275
2223
2159
2100
2086
2089
2152
2239
2225
2211
2275
2328
2299
2302
2361
2356
2412
2405
2296
2289
2341
2359
2365
2416
2311
2224
2166
2119
2061
2092
2144
2268
2326
2313
2363
2454
2379
2372
2410
2392
2445
2414
2307
2286
2367
2317
2383
2418
2319
2260
2190
2156
2129
2145
2211
2331
2360
2337
2387
2402
2364
2337
2375
2403
2420
2420
2306
2293
2350
2342
2374
2447
2332
2264
2223
2159
2136
2149
2218
2329
2346
2338
2401
2438
2370
2351
2395
2434
2453
2454
2347
2309
2396
2357
2417
2456
2342
2282
2225
2166
2145
2150
2222
2344
2392
2356
2421
2454
2376
2378
2401
2398
2434
2435
2338
2290
2372
2360
2388
2452
2343
2292
2214
2176
2153
2149
2238
2336
2370
2369
2422
2457
2396
2347
2389
2363
2402
2412
2273
2259
2302
2293
2341
2431
2286
2248
2190
2140
2120
2119
2196
2284
2293
2237
2291
2313
2270
2250
2280
2313
2332
2347
2250
2251
2295
2287
2320
2409
2279
2243
2176
2127
2120
2128
2199
2282
2276
2212
2239
2288
2223
2220
2246
2269
2292
2318
2220
2214
2301
2262
2314
2358
2261
2192
2154
2137
2089
2118
2158
2306
2334
2295
2346
2398
2354
2307
2357
2366
2392
2386
2287
2257
2285
2276
2325
2415
2311
2214
2203
2135
2109
2135
2186
2295
2322
2279
2323
2364
2303
2263
2313
2336
2345
2384
2260
2253
2305
2286
2342
2403
2290
2240
2192
2131
2133
2123
2198
2312
2298
2268
2285
2334
2276
2247
2314
2352
2382
2376
2300
2264
2319
2294
2339
2417
2307
2224
2188
2140
2113
2129
2215
2322
2332
2240
2269
2287
2242
2199
2247
2265
2319
2343
2232
2224
2296
2248
2319
2363
2313
2239
2178
2134
2107
2133
2209
2323
2308
2247
2265
2307
2265
2240
2275
2309
2337
2349
2254
2232
2309
2260
2342
2408
2290
2237
2187
2151
2128
2142
2177
2302
2282
2240
2251
2313
2274
2230
2295
2299
2335
2382
2256
2235
2302
2269
2304
2396
2308
2238
2189
2148
2113
2124
2168
2238
2254
2206
2237
2276
2194
2180
2197
2237
2260
2290
2185
2199
2231
2250
2262
2352
2253
2179
2150
2110
2103
2115
2172
2331
2315
2278
2275
2301
2233
2241
2286
2290
2310
2322
2264
2218
2284
2255
2284
2360
2264
2196
2173
2129
2092
2111
2190
2308
2312
2254
2270
2297
2220
2180
2235
2239
2274
2305
2209
2221
2267
2243
2287
2378
2264
2218
2175
2140
2135
2132
2203
2337
2305
2268
2276
2321
2262
2227
2300
2299
2350
2374
2296
2260
2314
2275
2318
2421
2291
2258
2200
2164
2128
2156
2223
2341
2337
2281
2333
2342
2289
2263
2321
2354
2373
2412
2285
2288
2337
2313
2365
2422
2335
2256
2216
2163
2133
2156
2220
2360
2376
2321
2339
2392
2337
2328
2406
2414
2442
2434
2320
2330
2361
2315
2377
2438
2333
2233
2199
2128
2114
2105
2139
2211
2158
2082
2102
2147
2124
2088
2085
2086
2125
2087
2062
2101
2114
2106
2222
2204
2083
2052
2004
1965
1962
1981
2039
2149
2187
2134
2197
2224
2218
2205
2238
2251
2305
2309
2235
2233
2277
2246
2263
2325
2205
2178
2119
2079
2078
2066
2139
2242
2271
2264
2317
2335
2294
2267
2334
2375
2382
2398
2304
2297
2357
2290
2362
2406
2317
2230
2216
2153
2120
2142
2192
2352
2334
2305
2353
2406
2341
2342
2399
2415
2444
2445
2342
2323
2361
2331
2375
2431
2312
2254
2203
2172
2143
2164
2220
2363
2345
2328
2364
2391
2342
2305
2359
2385
2415
2420
2330
2328
2338
2311
2340
2432
2315
2279
2216
2179
2152
2158
2212
2340
2358
2283
2334
2345
2310
2271
2318
2328
2345
2376
2266
2255
2270
2254
2281
2389
2299
2254
2194
2154
2142
2152
2185
2331
2326
2258
2304
2331
2275
2210
2278
2292
2299
2344
2240
2225
2247
2211
2253
2343
2237
2212
2170
2134
2102
2113
2180
2293
2316
2270
2290
2321
2266
2256
2288
2295
2316
2350
2263
2265
2292
2249
2300
2392
2273
2210
2176
2121
2123
2116
2186
2262
2257
2203
2210
2246
2200
2192
2221
2250
2266
2320
2221
2281
2287
2277
2328
2371
2277
2215
2184
2137
2122
2143
2194
2370
2307
2256
2257
2292
2219
2195
2250
2263
2312
2345
2231
2308
2325
2294
2308
2418
2333
2256
2202
2174
2155
2169
2261
2384
2364
2264
2298
2301
2235
2218
2278
2284
2316
2349
2262
2335
2352
2325
2342
2445
2323
2243
2219
2181
2141
2175
2251
2405
2363
2291
2296
2305
2243
2185
2251
2308
2318
2362
2294
2339
2337
2322
2356
2429
2304
2249
2238
2162
2149
2170
2237
2392
2362
2319
2324
2359
2293
2271
2365
2317
2365
2352
2267
2329
2307
2279
2313
2382
2315
2255
2212
2180
2158
2199
2233
2419
2398
2338
2342
2373
2337
2277
2352
2314
2339
2384
2316
2344
2347
2321
2366
2456
2372
2303
2270
2209
2199
2191
2254
2399
2357
2299
2304
2328
2284
2249
2290
2302
2312
2338
2290
2333
2329
2293
2346
2405
2309
2281
2236
2180
2145
2171
2221
2315
2330
2224
2259
2246
2218
2173
2237
2242
2287
2320
2288
2332
2339
2310
2325
2422
2322
2259
2213
2168
2155
2174
2241
2418
2374
2323
2358
2362
2285
2261
2301
2352
2370
2368
2330
2375
2365
2336
2388
2472
2377
2288
2236
2199
2184
2201
2286
2426
2414
2335
2375
2374
2340
2317
2357
2367
2398
2435
2369
2398
2404
2363
2389
2510
2379
2311
2248
2217
2192
2225
2294
2428
2424
2337
2374
2385
2328
2319
2341
2371
2380
2415
2363
2412
2410
2368
2409
2510
2386
2323
2259
2204
2188
2205
2288
2448
2408
2314
2373
2391
2327
2307
2368
2379
2400
2418
2378
2391
2413
2380
2407
2486
2431
2308
2263
2206
2175
2189
2260
2402
2351
2279
2299
2350
2305
2269
2336
2329
2351
2362
2286
2326
2326
2307
2346
2445
2318
2212
2142
2108
2091
2095
2140
2189
2182
2053
2069
2085
2077
2053
2060
2081
2098
2130
2119
2140
2136
2125
2145
2251
2136
2056
2001
1985
1970
1990
2038
2119
2154
2041
2082
2076
2071
2062
2050
2068
2090
2132
2122
2120
2147
2122
2143
2248
2162
2084
2019
2002
1972
2019
2069
2174
2172
2086
2118
2169
2110
2104
2132
2105
2136
2186
2163
2166
2137
2111
2133
2245
2161
2087
2035
2018
1991
2005
2079
2207
2201
2110
2134
2147
2093
2091
2129
2138
2189
2247
2227
2249
2272
2217
2263
2365
2269
2180
2117
2099
2063
2088
2140
2286
2269
2166
2193
2191
2151
2131
2158
2179
2218
2286
2300
2312
2320
2291
2328
2436
2308
2213
2169
2121
2121
2107
2190
2310
2337
2250
2259
2277
2202
2197
2220
2236
2283
2308
2311
2351
2331
2303
2354
2446
2339
2247
2201
2141
2131
2149
2199
2337
2320
2241
2262
2276
2220
2192
2232
2237
2305
2330
2327
2383
2381
2353
2370
2450
2347
2258
2200
2143
2146
2148
2237
2411
2399
2299
2328
2305
2269
2239
2302
2334
2345
2411
2363
2369
2346
2330
2354
2454
2326
2280
2212
2146
2137
2139
2190
2366
2393
2349
2405
2435
2384
2360
2370
2354
2408
2412
2377
2376
2363
2345
2342
2421
2307
2222
2194
2139
2113
2131
2203
2398
2454
2396
2461
2508
2476
2435
2481
2484
2471
2502
2480
2468
2477
2453
2463
2532
2403
2312
2272
2224
2207
2223
2285
2508
2483
2401
2393
2414
2315
2294
2307
2315
2359
2396
2398
2456
2451
2422
2464
2544
2428
2326
2258
2216
2184
2198
2302
2482
2459
2364
2344
2358
2288
2268
2313
2326
2380
2405
2399
2439
2404
2400
2425
2490
2369
2281
2235
2177
2165
2173
2255
2425
2394
2326
2306
2307
2257
2219
2282
2271
2326
2372
2364
2364
2386
2359
2390
2490
2364
2282
2235
2178
2176
2186
2239
2423
2428
2362
2357
2363
2339
2282
2305
2304
2328
2390
2381
2391
2368
2339
2359
2464
2333
2250
2235
2157
2139
2153
2184
2328
2360
2312
2331
2347
2237
2234
2245
2240
2304
2322
2339
2342
2316
2312
2331
2429
2287
2208
2177
2107
2099
2125
2147
2273
2288
2243
2248
2234
2193
2167
2172
2176
2246
2307
2366
2366
2370
2351
2362
2426
2268
2218
2166
2103
2128
2109
2204
2402
2413
2320
2321
2341
2287
2268
2303
2313
2359
2389
2422
2420
2417
2406
2416
2487
2361
2267
2222
2164
2172
2181
2257
2421
2449
2365
2348
2341
2286
2229
2270
2285
2358
2400
2435
2462
2434
2415
2438
2496
2392
2286
2236
2177
2156
2163
2240
2423
2443
2372
2330
2344
2271
2231
2283
2272
2344
2371
2412
2420
2396
2375
2409
2483
2367
2276
2223
2156
2145
2156
2238
2405
2437
2339
2326
2344
2295
2261
2327
2328
2373
2421
2418
2401
2400
2358
2400
2473
2353
2262
2223
2171
2147
2166
2232
2419
2433
2331
2299
2324
2270
2240
2289
2293
2358
2403
2384
2387
2382
2401
2427
2533
2378
2310
2232
2186
2172
2170
2219
2333
2398
2330
2329
2340
2259
2251
2270
2312
2336
2402
2421
2404
2392
2357
2431
2520
2393
2281
2242
2172
2161
2163
2221
2340
2362
2318
2290
2317
2260
2268
2255
2274
2343
2400
2473
2431
2452
2426
2457
2543
2362
2307
2262
2217
2210
2217
2315
2530
2545
2474
2445
2467
2399
2388
2395
2441
2440
2520
2519
2527
2505
2489
2516
2580
2436
2364
2305
2250
2230
2243
2312
2483
2466
[truncated: 1,624 more rows]

## Sheet: Typical day electrical damand
time/h	Typical day 1	Typical day 2	Typical day 3	Typical day 4
1	2725	2539	2196	2298.5
2	2669	2473	2136	2248
3	2606	2430	2087	2199.5
4	2582	2403	2067	2176
5	2573	2410	2080	2191
6	2589	2438	2140	2269
7	2729	2576	2263	2397.5
8	2875	2668	2305	2415.5
9	2928	2644	2256	2360
10	2899	2642	2240	2370
11	2877	2633	2233	2391
12	2807	2564	2183	2339.5
13	2778	2531	2157	2317
14	2785	2563	2167	2360.5
15	2803	2563	2167	2364
16	2860	2614	2203	2397
17	2929	2638	2243	2409
18	2894	2598	2199	2344.5
19	2850	2614	2220	2331.5
20	2823	2610	2276	2361
21	2785	2595	2260	2365.5
22	2830	2643	2281	2409
23	2933	2751	2367	2497.5
24	2800	2635	2264	2376.5

## Sheet: Typical day wind power
time/h	Typical day 1	Typical day 2	Typical day 3	Typical day 4
1	0.412193	0	0.289965	0.192424
2	0.19777	0.28886	0.33412	0.178853
3	0.136053	0.317429	0.0357496	0.228504
4	0.0506429	0.0783331	0.257796	0.264503
5	0.192427	0.311246	0.168773	0.426921
6	0.284902	0.226696	0.184408	0.421289
7	0.251451	0.272806	0.231297	0.584059
8	0.256573	0.231834	0.348524	0.574371
9	0.464475	0.497184	0.452479	0.558924
10	0.410841	0.632663	0.594367	0.189429
11	0.745608	0.226639	0.484946	0.188899
12	0.765723	0.622915	0.352137	0.266962
13	0.732235	0.767484	0.762614	0.323316
14	0.784904	0.595649	0.69542	0.320218
15	0.242773	0.664822	0.763452	0.300125
16	0.892605	0.882903	0.926488	0.276693
17	0.741607	0.594872	0.45662	0.121969
18	0.783907	0.45454	0.42151	0.133445
19	0.569719	0.633577	0.577486	0.105221
20	0.468476	0.435615	0.439254	0.0371785
21	0.325997	0.446266	0.369151	0.0261854
22	0.342492	0.371957	0.32965	0.052958
23	0.303078	0.0689399	0.039987	0.0440514
24	0.1838	0.300853	0.00148158	0.0253114

## Sheet: Configuration capacity data
uncertainty adjustment parameter	ground-source heat pump	wind power	CHP unit	energy storage device	P2H device
0	287	3992	2013	1000	799
1	288	4005	2027	1006	797
2	289	4018	2042	1011	795
3	290	4031	2057	1016	793
4	291	4043	2072	1023	792
5	292	4057	2087	1028	790
6	293	4069	2102	1034	788
7	294	4082	2116	1039	787
8	295	4095	2131	1045	785
9	296	4108	2146	1051	783
10	297	4121	2161	1056	782
11	298	4134	2176	1062	778
12	299	4147	2191	1065	777
13	301	4160	2206	1068	777
14	303	4172	2220	1073	776
15	305	4185	2235	1080	776
16	307	4230	2250	1086	776
17	309	4266	2265	1093	746
18	311	4301	2280	1100	713
19	313	4372	2295	1106	681
20	315	4408	2330	1113	648
21	317	4443	2324	1120	551
22	319	4479	2339	1127	422
23	321	4514	2354	1133	261
24	324	4550	2372	1141	100
